# Supplementary material for: Permissible Outcomes of Lobe-Specific Lymph Node Dissection for Elevated Carcinoembryonic Antigen in Non-Small Cell Lung Cancer
Source: Medicina (Kaunas). 2021 Dec 14;57(12):1365. doi: 10.3390/medicina57121365 (PMC8709178; doi:10.3390/medicina57121365)
Supplement: Supplementary file 1 [file medicina-57-01365-s001.zip]

Archive with 1 entries (1 files):
- medicina-1483937 supplementary.pdf
